# Supplementary material for: The Role of Intraligand Charge Transfer Processes in Iridium(III) Complexes with Morpholine-Decorated 4′-Phenyl-2,2′:6′,2″-terpyridine
Source: Molecules. 2024 Jun 27;29(13):3074. doi: 10.3390/molecules29133074 (PMC11243112; doi:10.3390/molecules29133074)
Supplement: Supplementary file 1 [file molecules-29-03074-s001.zip]

Archive with 1 entries (1 files):
- molecules-3065792-supplementary.pdf
